# Supplementary material for: A Bayesian network meta-analysis: evaluating the efficacy and safety of targeted therapies in metastatic or advanced radioiodine-refractory differentiated thyroid cancer
Source: Front Oncol. 2026 Feb 27;16:1720670. doi: 10.3389/fonc.2026.1720670 (PMC12982094; doi:10.3389/fonc.2026.1720670)
Supplement: Supplementary Table 1 — Matrices of pairwise comparisons of regimens for PFS at each time point from Bayesian network meta-analysis (presented as odds ratios and 95% credible intervals). [file Table1.xls]

## Sheet: table S1 PFS 3m
Table S1 Matrices of pairwise comparisons of regimens for PFS at each time point from Bayesian network meta-analysis (presented as odds ratios and 95% credible intervals).
3 month	Pla	Lenva	Sora	Anlo	Apa	Cabo	Vande	Ninted
SYCRA(%)	11.8684	66.1781	40.1557	63.6634	87.3242	69.7894	31.8895	29.1312
Pla	Pla	7.05 (0.86, 64.65)	2.54 (0.12, 51.08)	7.26 (0.27, 185.74)	31.46 (1.05, 1032.98)	8.71 (0.42, 182.88)	1.85 (0.24, 16.5)	1.62 (0.07, 38.15)
Lenva	0.14 (0.02, 1.16)	Lenva	0.36 (0.01, 13.48)	1.03 (0.02, 48.07)	4.39 (0.07, 261.23)	1.22 (0.03, 50.54)	0.26 (0.01, 5.5)	0.23 (0.01, 9.94)
Sora	0.39 (0.02, 8.23)	2.78 (0.07, 115.39)	Sora	2.89 (0.03, 234.24)	12.37 (0.14, 1280.56)	3.44 (0.05, 263.14)	0.73 (0.02, 31.55)	0.64 (0.01, 49.28)
Anlo	0.14 (0.01, 3.67)	0.98 (0.02, 52.48)	0.35 (0, 29.39)	Anlo	4.28 (0.04, 551.32)	1.2 (0.01, 113.55)	0.26 (0.01, 13.77)	0.22 (0, 21.33)
Apa	0.03 (0, 0.95)	0.23 (0, 13.43)	0.08 (0, 7.24)	0.23 (0, 26.22)	Apa	0.28 (0, 27.18)	0.06 (0, 3.53)	0.05 (0, 5.35)
Cabo	0.11 (0.01, 2.37)	0.82 (0.02, 34.28)	0.29 (0, 20.34)	0.83 (0.01, 68.39)	3.53 (0.04, 349.79)	Cabo	0.21 (0.01, 8.93)	0.19 (0, 14.42)
Vande	0.54 (0.06, 4.2)	3.81 (0.18, 73.04)	1.38 (0.03, 50.22)	3.88 (0.07, 173.19)	16.69 (0.28, 938.03)	4.7 (0.11, 181.59)	Vande	0.87 (0.02, 35.69)
Ninted	0.62 (0.03, 14.03)	4.35 (0.1, 196.31)	1.56 (0.02, 111.63)	4.54 (0.05, 400.21)	19 (0.19, 2074.98)	5.38 (0.07, 436.07)	1.15 (0.03, 53.45)	Ninted
Heterogeneity: τ = 0.34 (posterior median; 95% CrI: 0.01–2.28)
6 month	Pla	Lenva	Sora	Anlo	Apa	Cabo	Vande	Ninted
SUCRA(%)	7.71429	79.6837	35.0344	83.9349	70.745	67.7458	31.017	24.1249
Pla	Pla	9.47 (2.75, 31.97)	2.13 (0.4, 11.52)	12.25 (1.72, 82.48)	7.22 (1.09, 47.54)	6.66 (1.13, 39.36)	1.9 (0.58, 6.5)	1.48 (0.22, 10.27)
Lenva	0.11 (0.03, 0.36)	Lenva	0.22 (0.03, 1.83)	1.28 (0.13, 12.54)	0.77 (0.08, 7.23)	0.7 (0.08, 6.06)	0.2 (0.04, 1.15)	0.16 (0.02, 1.55)
Sora	0.47 (0.09, 2.53)	4.45 (0.55, 35.1)	Sora	5.78 (0.44, 72.18)	3.39 (0.27, 41.32)	3.14 (0.27, 35.19)	0.89 (0.11, 7.08)	0.7 (0.05, 8.57)
Anlo	0.08 (0.01, 0.58)	0.78 (0.08, 7.63)	0.17 (0.01, 2.26)	Anlo	0.59 (0.04, 8.88)	0.54 (0.04, 7.5)	0.15 (0.02, 1.57)	0.12 (0.01, 1.93)
Apa	0.14 (0.02, 0.91)	1.3 (0.14, 12.22)	0.29 (0.02, 3.71)	1.68 (0.11, 24.15)	Apa	0.92 (0.07, 11.89)	0.26 (0.03, 2.47)	0.2 (0.01, 2.99)
Cabo	0.15 (0.03, 0.89)	1.42 (0.17, 12.42)	0.32 (0.03, 3.75)	1.87 (0.13, 24.68)	1.09 (0.08, 14.06)	Cabo	0.28 (0.03, 2.54)	0.22 (0.02, 3.08)
Vande	0.53 (0.15, 1.72)	4.99 (0.87, 26.88)	1.12 (0.14, 8.7)	6.48 (0.64, 58.82)	3.82 (0.4, 33.59)	3.52 (0.39, 28.64)	Vande	0.78 (0.08, 7.39)
Ninted	0.67 (0.1, 4.64)	6.34 (0.64, 63.59)	1.43 (0.12, 19)	8.32 (0.52, 124.36)	4.92 (0.33, 71.34)	4.47 (0.32, 60.73)	1.28 (0.14, 12.73)	Ninted
Heterogeneity: τ = 0.36 (posterior median; 95% CrI: 0.01–2.03)
9 month	Pla	Lenva	Sora	Anlo	Apa	Cabo	Vande	Ninted
SUCRA(%)	44.9025	74.9683	27.4677	73.7393	50.3765	95.5194	28.3443	44.9025
Pla	Pla	13.77 (2.96, 61.95)	2.1 (0.26, 17.37)	13.83 (1.47, 128.53)	5.03 (0.55, 44.54)	142.39 (3.78, 4342.68)	2.17 (0.48, 9.85)	4 (0.33, 49.63)
Lenva	0.07 (0.02, 0.34)	Lenva	0.15 (0.01, 2.1)	1.01 (0.06, 14.81)	0.37 (0.03, 5.21)	10.35 (0.21, 414.35)	0.16 (0.02, 1.33)	0.29 (0.02, 5.54)
Sora	0.48 (0.06, 3.87)	6.57 (0.48, 87.55)	Sora	6.59 (0.3, 141.56)	2.41 (0.11, 47.4)	67.68 (1.13, 3318.65)	1.04 (0.08, 13.66)	1.9 (0.08, 48.52)
Anlo	0.07 (0.01, 0.68)	0.99 (0.07, 15.44)	0.15 (0.01, 3.35)	Anlo	0.37 (0.02, 7.78)	10.25 (0.16, 621.39)	0.16 (0.01, 2.49)	0.29 (0.01, 8.55)
Apa	0.2 (0.02, 1.82)	2.74 (0.19, 39.95)	0.42 (0.02, 8.92)	2.71 (0.13, 62.14)	Apa	28.23 (0.47, 1503.4)	0.43 (0.03, 6.1)	0.8 (0.03, 21.63)
Cabo	0.01 (0, 0.26)	0.1 (0, 4.77)	0.01 (0, 0.89)	0.1 (0, 6.2)	0.04 (0, 2.15)	Cabo	0.02 (0, 0.73)	0.03 (0, 1.96)
Vande	0.46 (0.1, 2.07)	6.32 (0.75, 52.15)	0.96 (0.07, 12.6)	6.34 (0.4, 91.35)	2.3 (0.16, 32.07)	65.22 (1.37, 2570.27)	Vande	1.84 (0.1, 33.96)
Ninted	0.25 (0.02, 3.07)	3.45 (0.18, 60.88)	0.53 (0.02, 12.52)	3.41 (0.12, 99.69)	1.25 (0.05, 31.03)	34.71 (0.51, 2326.58)	0.54 (0.03, 9.64)	Ninted
Heterogeneity: τ = 0.33 (posterior median; 95% CrI: 0.01–2.15)
12 month	Pla	Lenva	Sora	Anlo	Apa	Cabo	Vande	Ninted
SUCRA(%)	7.54333	73.6294	25.4582	70.9708	60.5535	93.3711	25.6132	42.8605
Pla	Pla	18.03 (3.18, 116.21)	1.68 (0.14, 19)	16.9 (1.28, 225.73)	10.4 (0.79, 140.16)	138.16 (4.06, 5028.13)	1.69 (0.29, 10)	4.18 (0.19, 92.85)
Lenva	0.06 (0.01, 0.31)	Lenva	0.09 (0, 1.79)	0.93 (0.04, 20.34)	0.57 (0.02, 13.04)	7.53 (0.14, 384.69)	0.09 (0.01, 1.15)	0.23 (0.01, 7.45)
Sora	0.59 (0.05, 7.29)	10.66 (0.56, 245.84)	Sora	10.08 (0.29, 368.14)	6.22 (0.18, 213.36)	81.74 (1.2, 5960.83)	1 (0.05, 22.11)	2.5 (0.05, 125.08)
Anlo	0.06 (0, 0.78)	1.08 (0.05, 25.22)	0.1 (0, 3.46)	Anlo	0.61 (0.02, 24.12)	8.05 (0.11, 653.73)	0.1 (0, 2.24)	0.25 (0, 13.79)
Apa	0.1 (0.01, 1.26)	1.75 (0.08, 43.98)	0.16 (0, 5.6)	1.65 (0.04, 63)	Apa	13.21 (0.17, 1076.05)	0.16 (0.01, 3.68)	0.4 (0.01, 22.99)
Cabo	0.01 (0, 0.25)	0.13 (0, 7.03)	0.01 (0, 0.83)	0.12 (0, 9.27)	0.08 (0, 5.79)	Cabo	0.01 (0, 0.62)	0.03 (0, 3.12)
Vande	0.59 (0.1, 3.47)	10.75 (0.87, 143.03)	1 (0.05, 20.98)	9.97 (0.45, 226.97)	6.24 (0.27, 137.39)	81.75 (1.6, 4123.46)	Vande	2.47 (0.07, 83.83)
Ninted	0.24 (0.01, 5.24)	4.32 (0.13, 166.08)	0.4 (0.01, 19.24)	4.04 (0.07, 222.96)	2.48 (0.04, 136.67)	33.1 (0.32, 3731.76)	0.4 (0.01, 13.86)	Ninted
Heterogeneity: τ = 0.34 (posterior median; 95% CrI: 0.02–2.71)
18 month	Pla	Lenva	Sora	Anlo	Apa	Vande	Ninted
SUCRA(%)	15.7617	92.179	43.8094	70.9653	74.2883	32.7642	92.179
Pla	Pla	32.1 (4.73, 274.9)	2.7 (0.2, 38.29)	10.79 (0.73, 165.36)	12.54 (0.81, 193.39)	1.76 (0.27, 11.55)	0.49 (0, 47.9)
Lenva	0.03 (0, 0.21)	Lenva	0.08 (0, 2.14)	0.33 (0.01, 9.08)	0.39 (0.01, 10.6)	0.05 (0, 0.76)	0.01 (0, 1.97)
Sora	0.37 (0.03, 5.08)	11.79 (0.47, 388.12)	Sora	4 (0.1, 181.08)	4.65 (0.11, 205.57)	0.65 (0.02, 16.18)	0.18 (0, 30.51)
Anlo	0.09 (0.01, 1.36)	2.99 (0.11, 97.76)	0.25 (0.01, 10.47)	Anlo	1.16 (0.02, 53.04)	0.16 (0.01, 4.26)	0.05 (0, 8.06)
Apa	0.08 (0.01, 1.23)	2.56 (0.09, 89.44)	0.21 (0, 9.27)	0.86 (0.02, 40.58)	Apa	0.14 (0, 3.83)	0.04 (0, 7.4)
Vande	0.57 (0.09, 3.72)	18.23 (1.31, 335.88)	1.54 (0.06, 40.42)	6.14 (0.23, 177.57)	7.21 (0.26, 200.77)	Vande	0.28 (0, 37.89)
Ninted	2.06 (0.02, 210.54)	67.68 (0.51, 10072.82)	5.5 (0.03, 1011.65)	22.06 (0.12, 4308.38)	25.35 (0.14, 4976.34)	3.58 (0.03, 489.18)	Ninted
Heterogeneity: τ = 0.52 (posterior median; 95% CrI: 0.02–3.28)
24 month	Pla	Lenva	Sora	Anlo	Apa
SUCRA(%)	13.1925	89.616	30.8704	58.2358	58.0852
Pla	Pla	155.59 (1.94, 12103.38)	2.15 (0.01, 635.01)	13.02 (0.04, 4174.06)	12.65 (0.04, 4364.84)
Lenva	0.01 (0, 0.52)	Lenva	0.01 (0, 17.82)	0.08 (0, 116.87)	0.08 (0, 113.35)
Sora	0.47 (0, 149.01)	71.38 (0.06, 101341.72)	Sora	6.04 (0, 21284.06)	5.87 (0, 20997.35)
Anlo	0.08 (0, 23.01)	11.86 (0.01, 15558.77)	0.17 (0, 557.67)	Anlo	0.97 (0, 3382.88)
Apa	0.08 (0, 27.96)	12.54 (0.01, 18220.03)	0.17 (0, 617.24)	1.03 (0, 3738.5)	Apa
Heterogeneity: τ = 0.73 (posterior median; 95% CrI: 0.07–4.10)
Annotation: Anlotinib (Anlo), Apatinib (Apa), Cabozantinib (Cabo), lenvatinib (Lenva), nintedanib (Ninted), Sorafenib (Sora), vandetanib (Vande), and Placebo (Pla)."Time-trend analysis" models landmark time points as a continuous covariate to explore how treatment effects evolve over time.
