# Supplementary material for: A Bayesian network meta-analysis: evaluating the efficacy and safety of targeted therapies in metastatic or advanced radioiodine-refractory differentiated thyroid cancer
Source: Front Oncol. 2026 Feb 27;16:1720670. doi: 10.3389/fonc.2026.1720670 (PMC12982094; doi:10.3389/fonc.2026.1720670)
Supplement: Supplementary Table 2 — Matrices of pairwise comparisons of regimens for OS at each time point from Bayesian network meta-analysis (presented as odds ratios and 95% credible intervals). [file Table2.xls]

## Sheet: table S7OS 3M
Table S2 Matrices of pairwise comparisons of regimens for OS at each time point from Bayesian network meta-analysis (presented as odds ratios and 95% credible intervals).
3 month	Pla	Lenva	Sora	Anlo	Apa	Vande	Cabo
SUCRA(%)	22.7571	36.3038	33.2861	73.7569	68.411	49.7281	65.7571
Pla	Pla	1.41 (0.18, 17.8)	1.24 (0.06, 28.25)	10.58 (0.18, 619.1)	7.52 (0.13, 409.04)	2.37 (0.24, 31.21)	5.13 (0.23, 111.44)
Lenva	0.71 (0.06, 5.55)	Lenva	0.88 (0.01, 32.57)	7.22 (0.06, 653.01)	5.11 (0.04, 444.22)	1.67 (0.05, 43.24)	3.64 (0.06, 134.3)
Sora	0.81 (0.04, 18.03)	1.14 (0.03, 67.65)	Sora	8.46 (0.05, 1393.27)	5.98 (0.04, 929.62)	1.9 (0.04, 115.49)	4.09 (0.05, 326.5)
Anlo	0.09 (0, 5.57)	0.14 (0, 17.2)	0.12 (0, 19.35)	Anlo	0.7 (0, 211.42)	0.23 (0, 28.9)	0.48 (0, 75.01)
Apa	0.13 (0, 7.64)	0.2 (0, 23.72)	0.17 (0, 26.21)	1.42 (0, 435.92)	Apa	0.32 (0, 38.55)	0.68 (0, 107.29)
Vande	0.42 (0.03, 4.19)	0.6 (0.02, 18.74)	0.53 (0.01, 23.53)	4.37 (0.03, 452.06)	3.1 (0.03, 301.14)	Vande	2.16 (0.04, 93.26)
Cabo	0.2 (0.01, 4.28)	0.27 (0.01, 16.86)	0.24 (0, 19.35)	2.08 (0.01, 345.69)	1.47 (0.01, 225.83)	0.46 (0.01, 27.97)	Cabo
Heterogeneity: τ = 1.16 (posterior median; 95% CrI: 0.07–2.30)
6 month	Pla	Lenva	Sora	Anlo	Apa	Vande	Cabo
SUCRA(%)	25.0296	55.9947	28.6988	73.8867	75.3576	28.3985	62.6342
Pla	Pla	1.68 (0.59, 4.53)	0.99 (0.25, 3.9)	3.28 (0.39, 26.91)	3.3 (0.46, 23.19)	1 (0.32, 3.04)	1.99 (0.52, 7.59)
Lenva	0.6 (0.22, 1.69)	Lenva	0.59 (0.11, 3.35)	1.96 (0.19, 20.01)	1.98 (0.22, 18.2)	0.59 (0.13, 2.73)	1.18 (0.22, 6.53)
Sora	1.02 (0.26, 4.06)	1.71 (0.3, 9.29)	Sora	3.35 (0.26, 40.46)	3.35 (0.31, 36.37)	1.01 (0.17, 6.02)	2.01 (0.29, 13.92)
Anlo	0.31 (0.04, 2.58)	0.51 (0.05, 5.39)	0.3 (0.02, 3.8)	Anlo	1 (0.06, 17.94)	0.3 (0.03, 3.37)	0.6 (0.05, 7.45)
Apa	0.3 (0.04, 2.16)	0.51 (0.05, 4.5)	0.3 (0.03, 3.21)	1 (0.06, 17.58)	Apa	0.3 (0.03, 2.89)	0.6 (0.06, 6.41)
Vande	1 (0.33, 3.12)	1.69 (0.37, 7.53)	0.99 (0.17, 6)	3.31 (0.3, 35.78)	3.32 (0.35, 31.61)	Vande	2 (0.35, 11.42)
Cabo	0.5 (0.13, 1.94)	0.84 (0.15, 4.51)	0.5 (0.07, 3.43)	1.65 (0.13, 19.62)	1.67 (0.16, 17.46)	0.5 (0.09, 2.89)	Cabo
Heterogeneity: τ = 0.36 (posterior median; 95% CrI: 0.02–1.11)
9 month	Pla	Lenva	Sora	Anlo	Apa	Vande	Cabo
SUCRA(%)	21.8889	62.8182	29.4804	62.9518	85.2033	39.4893	48.1681
Pla	Pla	1.85 (0.7, 5.24)	1.04 (0.26, 4.21)	2.17 (0.34, 13.84)	4.59 (0.64, 33.79)	1.26 (0.44, 3.57)	1.47 (0.36, 5.96)
Lenva	0.54 (0.19, 1.43)	Lenva	0.56 (0.1, 3.08)	1.16 (0.14, 9.38)	2.48 (0.27, 22.75)	0.68 (0.15, 2.8)	0.79 (0.14, 4.28)
Sora	0.96 (0.24, 3.9)	1.77 (0.32, 10.3)	Sora	2.09 (0.21, 20.46)	4.41 (0.39, 48.22)	1.21 (0.21, 6.88)	1.41 (0.19, 10.03)
Anlo	0.46 (0.07, 2.91)	0.86 (0.11, 6.9)	0.48 (0.05, 4.73)	Anlo	2.13 (0.14, 31.62)	0.58 (0.07, 4.82)	0.67 (0.07, 6.72)
Apa	0.22 (0.03, 1.57)	0.4 (0.04, 3.74)	0.23 (0.02, 2.55)	0.47 (0.03, 6.98)	Apa	0.27 (0.03, 2.52)	0.32 (0.03, 3.48)
Vande	0.8 (0.28, 2.26)	1.47 (0.36, 6.48)	0.83 (0.15, 4.72)	1.72 (0.21, 14.41)	3.66 (0.4, 34.25)	Vande	1.16 (0.21, 6.62)
Cabo	0.68 (0.17, 2.78)	1.26 (0.23, 7.3)	0.71 (0.1, 5.16)	1.48 (0.15, 15.14)	3.14 (0.29, 34.95)	0.86 (0.15, 4.86)	Cabo
Heterogeneity: τ = 0.34 (posterior median; 95% CrI: 0.02–1.36)
12 month	Pla	Lenva	Sora	Anlo	Apa	Vande	Cabo
SUCRA(%)	21.4771	56.1735	41.4296	70.3056	88.6318	25.2972	46.6853
Pla	Pla	1.7 (0.55, 4.96)	1.32 (0.29, 5.96)	2.79 (0.42, 18.89)	6.14 (0.77, 47.37)	1.01 (0.33, 3.18)	1.46 (0.31, 6.91)
Lenva	0.59 (0.2, 1.81)	Lenva	0.78 (0.12, 5.17)	1.64 (0.19, 14.96)	3.63 (0.36, 36.3)	0.59 (0.13, 2.98)	0.86 (0.13, 6.05)
Sora	0.76 (0.17, 3.46)	1.28 (0.19, 8.29)	Sora	2.11 (0.2, 23.52)	4.64 (0.37, 56.86)	0.76 (0.12, 5.18)	1.11 (0.13, 9.74)
Anlo	0.36 (0.05, 2.37)	0.61 (0.07, 5.31)	0.47 (0.04, 5.02)	Anlo	2.19 (0.13, 35.51)	0.36 (0.04, 3.24)	0.52 (0.05, 5.85)
Apa	0.16 (0.02, 1.3)	0.28 (0.03, 2.8)	0.22 (0.02, 2.69)	0.46 (0.03, 7.62)	Apa	0.16 (0.02, 1.74)	0.24 (0.02, 3.1)
Vande	0.99 (0.31, 2.99)	1.69 (0.34, 7.75)	1.31 (0.19, 8.32)	2.76 (0.31, 24.58)	6.08 (0.57, 60.25)	Vande	1.45 (0.21, 9.54)
Cabo	0.69 (0.14, 3.22)	1.16 (0.17, 7.58)	0.9 (0.1, 7.79)	1.92 (0.17, 21.89)	4.19 (0.32, 53.45)	0.69 (0.1, 4.78)	Cabo
Heterogeneity: τ = 0.36 (posterior median; 95% CrI: 0.02–1.59)
18 month	Pla	Lenva	Sora	Anlo	Apa	Vande
SUCRA(%)	22.5193	40.8413	43.787	78.4348	81.8427	32.5748
Pla	Pla	1.21 (0.49, 2.62)	1.26 (0.41, 3.8)	2.73 (0.61, 12.2)	2.92 (0.71, 11.98)	1.08 (0.46, 2.53)
Lenva	0.83 (0.38, 2.03)	Lenva	1.04 (0.27, 4.52)	2.28 (0.43, 12.97)	2.43 (0.49, 13.15)	0.9 (0.29, 3.15)
Sora	0.8 (0.26, 2.42)	0.96 (0.22, 3.67)	Sora	2.17 (0.34, 13.57)	2.32 (0.39, 13.95)	0.86 (0.21, 3.48)
Anlo	0.37 (0.08, 1.65)	0.44 (0.08, 2.34)	0.46 (0.07, 2.97)	Anlo	1.07 (0.13, 8.49)	0.4 (0.07, 2.23)
Apa	0.34 (0.08, 1.41)	0.41 (0.08, 2.03)	0.43 (0.07, 2.59)	0.93 (0.12, 7.46)	Apa	0.37 (0.07, 1.94)
Vande	0.92 (0.4, 2.16)	1.11 (0.32, 3.45)	1.16 (0.29, 4.67)	2.51 (0.45, 13.84)	2.69 (0.51, 14.09)	Vande
Heterogeneity: τ = 0.32 (posterior median; 95% CrI: 0.01–0.99)
24 month	Pla	Lenva	Sora	Anlo	Apa	Vande
SUCRA(%)	27.2587	23.1548	51.7778	81.1698	80.7735	35.8653
Pla	Pla	0.91 (0.36, 2.49)	1.44 (0.39, 5.31)	3.15 (0.66, 15.01)	3.06 (0.68, 13.75)	1.1 (0.28, 4.38)
Lenva	1.09 (0.4, 2.77)	Lenva	1.58 (0.3, 7.71)	3.43 (0.54, 21.19)	3.33 (0.54, 19.49)	1.2 (0.22, 6.26)
Sora	0.69 (0.19, 2.55)	0.63 (0.13, 3.31)	Sora	2.18 (0.29, 16.29)	2.12 (0.29, 15.42)	0.76 (0.11, 5.11)
Anlo	0.32 (0.07, 1.52)	0.29 (0.05, 1.86)	0.46 (0.06, 3.49)	Anlo	0.97 (0.11, 8.43)	0.35 (0.04, 2.82)
Apa	0.33 (0.07, 1.48)	0.3 (0.05, 1.84)	0.47 (0.06, 3.46)	1.03 (0.12, 8.96)	Apa	0.36 (0.05, 2.8)
Vande	0.91 (0.23, 3.6)	0.83 (0.16, 4.55)	1.31 (0.2, 8.74)	2.87 (0.35, 22.53)	2.77 (0.36, 21.68)	Vande
Heterogeneity: τ = 0.41 (posterior median; 95% CrI: 0.02–1.09)
Annotation: Anlotinib (Anlo), Apatinib (Apa), Cabozantinib (Cabo), lenvatinib (Lenva), Sorafenib (Sora), vandetanib (Vande), and Placebo (Pla)."Time-trend analysis" models landmark time points as a continuous covariate to explore how treatment effects evolve over time.
