# Supplementary material for: A Bayesian network meta-analysis: evaluating the efficacy and safety of targeted therapies in metastatic or advanced radioiodine-refractory differentiated thyroid cancer
Source: Front Oncol. 2026 Feb 27;16:1720670. doi: 10.3389/fonc.2026.1720670 (PMC12982094; doi:10.3389/fonc.2026.1720670)
Supplement: Supplementary Table 3 — Matrices of pairwise comparisons of regimens for PFS from Bayesian network meta-analysis (presented as hazard ratios and 95% credible intervals). [file Table3.xls]

## Sheet: table S13 PFS
Table S3 Matrices of pairwise comparisons of regimens for PFS from Bayesian network meta-analysis (presented as hazard ratios and 95% credible intervals).
Fixed-time-point analysis	Pla	Lenva	Sora	Anlo	Apa	Cabo	Vande
SUCRA(%)	3.87	81.97	30.98	74.46	63.84	71.911	22.946
Pla	Pla	5.36 (2.32, 12.6)	1.70 (0.52, 5.47)	4.78 (1.38, 16.40)	3.85 (1.11, 13.49)	4.54 (1.351, 15.185)	1.44 (0.62, 3.36)
Lenva	0.18 (0.07, 0.43)	Lenva	0.31 (0.07, 1.32)	0.89 (0.19, 3.90)	0.71 (0.15, 3.20)	0.84(0.19, 3.6)	0.26 (0.08, 0.87)
Sora	0.58 (0.18, 1.9)	3.14 (0.75, 13.58)	Sora	2.81 (0.51, 15.13)	2.26 (0.41, 12.6)	2.67 (0.49, 14.42)	0.84 (0.21, 3.65)
Anlo	0.21 (0.06, 0.72)	1.12 (0.25, 5.03)	0.35 (0.06, 1.93)	Anlo	0.80 (0.14, 4.67)	0.95 (0.16, 5.35)	0.3 (0.06, 1.32)
Apa	0.25 (0.07, 0.89)	1.39 (0.31, 6.32)	0.44 (0.07, 2.43)	1.24 (0.21, 7.11)	Apa	1.18 (0.28, 6.55)	0.37 (0.08, 1.64)
Cabo	0.22 (0.06, 0.7)	1.12 (0.27, 5.24)	0.37 (0.06, 2.04)	1.05 (0.18, 5.96)	0.84 (0.15, 4.84)	Cabo	0.31 (0.07, 1.39)
Vande	0.69 (0.29, 1.59)	3.72 (1.13, 12.2)	1.18 (0.27, 4.98)	3.32 (0.75, 14.63)	2.67 (0.59, 12.07)	3.15 (0.71, 13.68)	Vande
Heterogeneity: τ = 0.23 (posterior median; 95% CrI: 0.01–1.46)
Time-trend analysis	Pla	Lenva	Sora	Anlo	Apa	Cabo	Vande
SUCRA(%)	15.26	75.02	35.65	65.94	64.38	57.45	36.27
Pla	Pla	5.12 (1.21, 24.52)	1.60 (0.23, 12.64)	6.48 (0.01, 4124.67)	3.81 (0.55, 26.61)	3.6 (0.03, 329.40)	1.63 (0.23, 10.62)
Lenva	0.19(0.04, 0.82)	Lenva	0.31 (0.031, 3.19)	1.25 (0.00, 1694.51)	0.74 (0.06, 8.05)	0.68(0, 45.57)	0.31 (0.02, 3.62)
Sora	0.62 (0.07, 4.33)	3.18 (0.31, 32.22)	Sora	4.04 (0, 6148.19)	2.38 (0.13, 35.18)	2.15 (0.03, 173.1)	1.01 (0.05, 15.91)
Anlo	0.15 (0, 74.727)	0.79 (0, 858.13)	0.27 (0, 324.80)	Anlo	0.57 (0, 416.4)	0.56 (0, 17144.26)	0.24 (0, 120.54)
Apa	0.26 (0.03, 1.81)	1.33 (0.12, 16.33)	0.41 (0.02, 7.23)	1.72 (0, 1410.18)	Apa	0.92 (0.01, 126.01)	0.42 (0.02, 6.41)
Cabo	0.27 (0, 27)	1.46 (0.02, 89.63)	0.46 (0, 31.85)	1.76 (0, 88120.34)	1.07 (0.1, 133.93)	Cabo	0.45 (0, 75.72)
Vande	0.61 (0.09, 4.32)	3.14 (0.27, 43.12)	0.98 (0.06, 18.75)	4.10 (0.1, 2317.11)	2.34 (0.15, 37.21)	2.21 (0.01, 405.61)	Vande
terogeneity: τ = 0.35 (posterior median; 95% CrI: 0.02–1.23)
Annotation: anlotinib (Anlo), apatinib (Apa), cabozantinib (Cabo), lenvatinib (Lenva), nintedanib (Ninted), sorafenib (Sora), vandetanib (Vande), and placebo (Pla)."Time-trend analysis" models landmark time points as a continuous covariate to explore how treatment effects evolve over time.
