# Supplementary material for: A Bayesian network meta-analysis: evaluating the efficacy and safety of targeted therapies in metastatic or advanced radioiodine-refractory differentiated thyroid cancer
Source: Front Oncol. 2026 Feb 27;16:1720670. doi: 10.3389/fonc.2026.1720670 (PMC12982094; doi:10.3389/fonc.2026.1720670)
Supplement: Supplementary Table 4 — Matrices of pairwise comparisons of regimens for OS from Bayesian network meta-analysis (presented as hazard ratios and 95% credible intervals). [file Table4.xls]

## Sheet: table S15 OS
Table S4 Matrices of pairwise comparisons of regimens for OS from Bayesian network meta-analysis (presented as hazard ratios and 95% credible intervals).
Fixed-time-point analysis	Pla	Lenva	Sora	Anlo	Cabo	Apa
SUCRA(%)	23.4565	39.5403	32.517	62.5818	65.2648	76.6395
Pla	Pla	1.19 (0.33, 4.36)	1.08 (0.36, 3.26)	1.76 (0.51, 6.08)	1.85 (0.53, 6.47)	2.37 (0.63, 8.97)
Lenva	0.84 (0.23, 3.04)	Lenva	0.91 (0.17, 4.91)	1.48 (0.25, 8.81)	1.56 (0.26, 9.41)	1.99 (0.31, 12.63)
Sora	0.93 (0.31, 2.82)	1.1 (0.2, 6.01)	Sora	1.63 (0.31, 8.68)	1.71 (0.32, 9.15)	2.2 (0.39, 12.3)
Anlo	0.57 (0.16, 1.96)	0.68 (0.11, 4.05)	0.61 (0.12, 3.22)	Anlo	1.05 (0.18, 6.09)	1.35 (0.22, 8.26)
Cabo	0.54 (0.15, 1.9)	0.64 (0.11, 3.9)	0.58 (0.11, 3.11)	0.95 (0.16, 5.62)	Cabo	1.28 (0.21, 8.08)
Apa	0.42 (0.11, 1.58)	0.5 (0.08, 3.2)	0.45 (0.08, 2.54)	0.74 (0.12, 4.5)	0.78 (0.12, 4.82)	Apa
Heterogeneity: τ = 0.23 (posterior median; 95% CrI: 0.02–0.84)
Time-trend analysis	Pla	Lenva	Sora	Anlo	Cabo	Apa
SUCRA(%)	29.9388	42.5112	36.654	56.5854	60.32	73.9906
Pla	Pla	1.19 (0.26, 5.55)	1.08 (0.31, 3.75)	1.76 (0.01, 258.11)	1.84 (0.05, 55.22)	2.38 (0.63, 9.06)
Lenva	0.84 (0.18, 3.87)	Lenva	0.9 (0.16, 5.03)	1.48 (0, 559.6)	1.55 (0.08, 29.38)	2 (0.27, 14.75)
Sora	0.93 (0.27, 3.24)	1.11 (0.2, 6.17)	Sora	1.63 (0.01, 456.91)	1.71 (0.08, 36.79)	2.21 (0.37, 13.4)
Anlo	0.57 (0, 68.2)	0.68 (0, 202.36)	0.61 (0, 138.55)	Anlo	1.05 (0, 3229.72)	1.34 (0.01, 197.13)
Cabo	0.54 (0.02, 18.27)	0.65 (0.03, 12.82)	0.58 (0.03, 13.32)	0.95 (0, 4398.1)	Cabo	1.29 (0.04, 47.62)
Apa	0.42 (0.11, 1.6)	0.5 (0.07, 3.73)	0.45 (0.07, 2.73)	0.74 (0.01, 132.01)	0.77 (0.02, 26.61)	Apa
HeHeterogeneity: τ = 0.32 (posterior median; 95% CrI: 0.02–0.85)
Annotation: Anlotinib (Anlo), Apatinib (Apa), Cabozantinib (Cabo), lenvatinib (Lenva), nintedanib (Ninted), Sorafenib (Sora), vandetanib (Vande), and Placebo (Pla)."Time-trend analysis" models landmark time points as a continuous covariate to explore how treatment effects evolve over time.
