# Supplementary material for: A Bayesian network meta-analysis: evaluating the efficacy and safety of targeted therapies in metastatic or advanced radioiodine-refractory differentiated thyroid cancer
Source: Front Oncol. 2026 Feb 27;16:1720670. doi: 10.3389/fonc.2026.1720670 (PMC12982094; doi:10.3389/fonc.2026.1720670)
Supplement: Supplementary Table 5 — Matrices of pairwise comparisons of regimens for ORR from Bayesian network meta-analysis (shown as odds ratios and 95% confidence intervals). [file Table5.xls]

## Sheet: table S17 ORR
Table S5 Matrices of pairwise comparisons of regimens for ORR from Bayesian network meta-analysis (shown as odds ratios and 95% confidence intervals).
Fixed-time-point analysis	Pla	Lenva	Sora	Anlo	Cabo	Apa	Vande	Nintedanib
SUCRA(%)	14.91	82.09	59.81	75.55	68.11	49.65	32.69	17.2
Pla	Pla	143.18(4.18,5863.95)	27.99(0.18,4089.41)	105.18 (0.49, 23384.12)	53.72 (0.34, 8363.00)	12.40 (0.05, 2523.73)	2.97 (0.11, 149.52)	0.56 (0, 212.61)
Lenva	0.01 (0, 0.23)	Lenva	0.19 (0, 85.09)	0.72 (0., 441.27)	0.37 (0.001, 163.18)	0.08 (0, 47.85)	0.02 (0, 4.32)	0.01 (0, 3.74)
Sora	0.03 (0, 5.38)	5.13 (0.01, 2736.56)	Sora	3.83 (0, 5577.64)	0.44 (0, 657.23)	1.92 (0, 2319.59)	0.10 (0, 72.04)	0.02 (0, 44.79)
Anlo	0.01 (0, 2.00)	1.37 (0, 932.68)	0.26 (0, 387.15)	Anlo	0.11 (0, 218.40)	0.51 (0, 778.71)	0.02 (0, 25.52)	0.01 (0, 16.14)
Cabo	0.08 (0, 16.93)	11.67 (0.02, 8250.68)	2.22 (0, 3517.21)	8.59 (0.01, 16221.13)	Cabo	4.29 (0, 6790.42)	0.24 (0, 209.97)	0.04 (0, 134.58)
Apa	0.02 (0, 2.92)	2.68 (0.01, 1354.48)	0.52 (0, 661.61)	1.96(0, 3074.6)	0.23 (0, 346.69)	Apa	0.05 (0, 37.06)	0.01 (0, 23.13)
Vande	0.33(0.01, 8.93)	47.90 (0.23, 6146.45)	9.22 (0.01, 3336.67)	34.78 (0.03, 15798.75)	4.05 (0.01, 1771.84)	17.81 (0.02, 6083.08)	Vande	0.18 (0, 138.22)
Nintedanib	1.77 (0.01, 633.60)	260.81 (0.26, 269907.72)	49.72 (0.02, 107182.97)	189.20 (0.06, 555886.58)	22.09 (0.01, 59424.91)	95.88 (0.043, 200403.24)	5.56 (0, 7359.15)	Nintedanib
Heterogeneity: τ = 0.33 (posterior median; 95% CrI: 0.06–1.07)
Time-trend analysis	Pla	Lenva	Sora	Anlo	Cabo	Apa	Vande
SUCRA(%)	18.82	75.16	55.57	63.87	63.75	45.12	27.71	/
Pla	Pla	134.99(1.37,15463.66)	25.18(0.04,14399.22)	180.64(0,507327095493.77)	52.72 (0.14, 19322.53)	8.32 (0, 9027885.68)	1.64 (0.01, 546.30)	/
Lenva	0.01 (0, 0.72)	Lenva	0.18 (0, 249.26)	1.27 (0, 35253744076.37)	0.39 (0, 639.99)	0.05(0, 22661.25)	0.01 (0, 23.76)	/
Sora	0.04 (0, 20.272)	5.40 (0, 7914.67)	Sora	7.08 (0, 383542538512.73)	2.11 (0, 10538.42)	0.3 (0, 181024.40)	0.06 (0, 407.27)
Anlo	0.01 (0, 1224226.91)	0.78 (0, 1613328208.41)	0.14 (0, 498779366.10)	Anlo	0.28 (0, 163055350)	0.04 (0, 4293866296754.74)	0.01 (0, 1596117.85)
Apa	0.01 (0, 6.91)	2.55 (0, 5075.36)	0.47 (0, 2706.14)	3.53 (0, 20052756356.55)	Apa	0.15 (0, 457485.5)	0.03 (0, 128.51)
Cabo	0.12 (0, 632785.25)	17.53 (0, 21297880.43)	3.28 (0, 4470108.24)	21.13 (0, 1733733622690.32)	6.62 (0, 62615910.1)	Cabo	0.2 (0, 5367045.96)
Vande	0.60 (0, 211.23)	82.21 (0.04, 205766.58)	15.37 (0, 108760.12)	113.57 (0, 186588767965.25)	32.11 (0.01, 127970.75)	4.99 (0, 37902924.44)	Vande
Heterogeneity: τ = 0.36 (posterior median; 95% CrI: 0.08–1.12)
Annotation: anlotinib (Anlo), apatinib (Apa), cabozantinib (Cabo), lenvatinib (Lenva), nintedanib (Ninted), sorafenib (Sora), vandetanib (Vande), and placebo (Pla)."Time-trend analysis" models landmark time points as a continuous covariate to explore how treatment effects evolve over time.
