# Supplementary material for: A Bayesian network meta-analysis: evaluating the efficacy and safety of targeted therapies in metastatic or advanced radioiodine-refractory differentiated thyroid cancer
Source: Front Oncol. 2026 Feb 27;16:1720670. doi: 10.3389/fonc.2026.1720670 (PMC12982094; doi:10.3389/fonc.2026.1720670)
Supplement: Supplementary Table 6 — Matrices of pairwise comparisons of regimens for AEs from Bayesian network meta-analysis (shown as odds ratios and 95% confidence intervals). [file Table6.xls]

## Sheet: table S19 AE
Table S6 Matrices of pairwise comparisons of regimens for AEs from Bayesian network meta-analysis (shown as odds ratios and 95% confidence intervals).
Fixed-time-point analysis	Pla	Lenva	Sora	Anlo	Apa	Vande	Cabo	Nintedanib
SUCRA(%)	56.451	26.357	37.658	36.468	93.158	47.346	58.565	41.557
Pla	Pla	2.88 (0.28, 27.43)	1.88 (0.07, 45.54)	2.12 (0.07, 64.14)	0.07 (0, 2.54)	1.28 (0.05, 33.54)	0.85 (0.08, 8.53)	1.69 (0.06, 46.45)
Lenva	0.34 (0.03, 3.4)	Lenva	0.64 (0.01, 34.68)	0.73 (0.01, 43.45)	0.02 (0, 1.52)	0.44 (0.01, 24.03)	0.30 (0.01, 7.85)	0.58 (0.01, 34.06)
Sora	0.53 (0.02, 12.63)	1.54 (0.02, 73.8)	Sora	1.12 (0.01, 116.06)	0.04 (0, 3.91)	0.46 (0.01, 24.12)	0.67 (0.01, 63.99)	0.89 (0.01, 88.61)
Anlo	0.47 (0.01, 14.27)	1.35 (0.02, 79.4)	0.89 (0.01, 94.84)	Anlo	0.03 (0, 4.07)	0.41 (0.01, 26.27)	0.61 (0.01, 66.40)	0.8 (0.01, 94.16)
Apa	13.27 (0.48, 362.25)	38.42 (0.65, 2037.38)	25.03 (0.25, 2478.82)	28.13 (0.24, 3158.54)	Apa	11.59 (0.28, 655.84)	17.16 (0.16, 1750.42)	22.42 (0.2, 2431.80)
Vande	1.14 (0.11, 11.39)	3.3 (0.12, 77.81)	2.16 (0.04, 110.99)	2.43 (0.03, 148.1)	0.08 (0, 4.81)	Vande	1.46 (0.02, 78.54)	1.93 (0.03, 110.29)
Cabo	0.77 (0.03, 19.32)	2.25 (0.04, 114.05)	1.47 (0.01, 137.54)	1.63 (0.01, 171.47)	0.05 (0, 5.98)	0.68 (0.01, 37.69)	Cabo	1.31 (0.01, 136.85)
Nintedanib	0.59 (0.02, 16.27)	1.7 (0.02, 95.46)	1.11 (0.01, 111.41)	1.24 (0.01, 141.74)	0.04 (0, 4.88)	0.51 (0.01, 29.71)	0.75 (0.01, 79.96)	Nintedanib
Heterogeneity: τ = 0.49 (posterior median; 95% CrI: 0.07–1.89)
Time-trend analysis	Pla	Lenva	Sora	Anlo	Apa	Vande	Cabo
SUCRA(%)	56.809	28.824	38.543	57.241	67.241	36.36	44.283
Pla	Pla	3.84 (0.23, 47.42)	2.61 (0.06, 72.89)	0.53 (0, 20776.62)	0.07 (0, 2.12)	3.56 (0, 210326.51)	1.59 (0.06, 50.93)
Lenva	0.26 (0.021, 4.32)	Lenva	0.66 (0.01, 34.92)	0.15 (0, 23427.37)	0.01 (0, 1.62)	1.16 (0, 12371.71)	0.41 (0.01, 46.32)
Sora	1.88 (0, 16663996.75)	6.64 (0, 332746307.08)	4.56 (0, 256416266.08)	Anlo	0.16 (0, 1706624.85)	5.7 (0, 3077655008622.63)	3.76 (0, 14408606.61)
Anlo	12.92 (0.47, 370.01)	52.75 (0.616, 2827.67)	35.09 (0.22, 3335.22)	6.14 (0, 557456.46)	Apa	52.94 (0.01, 2884905.75)	20.53 (0.2, 2703.87)
Apa	0.28 (0, 636.89)	0.85 (0, 1214.33)	0.53 (0, 1168.34)	0.17 (0, 6900740.32)	0.01 (0, 98.8)	Cabo	0.44 (0, 3613.86)
Vande	0.62 (0.02, 15.42)	2.38 (0.022, 158.15)	1.58 (0.01, 182.29)	0.26 (0, 13651.96)	0.04 (0, 4.8)	2.27 (0, 308204.58)	Vande
Cabo	0.38 (0.01, 15.38)	1.59 (0.02, 80.93)	Sora	0.21 (0, 47405.67)	0.02 (0, 4.36)	1.88 (0, 18525.96)	0.63 (0.01, 125.40)
Heterogeneity: τ = 0.76 (posterior median; 95% CrI: 0.08–3.12)
Annotation: anlotinib (Anlo), apatinib (Apa), cabozantinib (Cabo), lenvatinib (Lenva), nintedanib (Ninted), sorafenib (Sora), vandetanib (Vande), and placebo (Pla)."Time-trend analysis" models landmark time points as a continuous covariate to explore how treatment effects evolve over time.
